# Supplementary material for: Transcriptomic Analysis of Mineralized Adipose-Derived Stem Cell Tissues for Calcific Valve Disease Modelling
Source: Int J Mol Sci. 2024 Feb 14;25(4):2291. doi: 10.3390/ijms25042291 (PMC10889332; doi:10.3390/ijms25042291)
Supplement: Supplementary file 1 [file ijms-25-02291-s001.zip › Supplementary Table S1.xlsx]

## Sheet: Sheet1
Symbol	OS/CTL	pvalue	padj
CYP24A1	9.06746	2.55327e-17	1.17233e-13
ACKR1	7.87402	1.94872e-21	1.78951e-17
CADM3	7.25033	1.70362e-23	3.12888e-19
AQP9	5.77558	3.07295e-05	0.00280785
CES1P1	5.73344	0.00280677	0.0450999
OR10J3	5.30068	4.17846e-06	0.000650353
CPLX3	5.2773	0.000294804	0.0116723
ANKRD20A9P	5.27421	0.000917145	0.0239266
LONRF3	5.26635	1.714e-06	0.000331318
RPL12P4	5.18329	0.00226851	0.0398813
EN2	5.12839	0.000342281	0.0128555
GRIP1	5.0436	0.00150956	0.0310749
CALHM4	5.032	6.17985e-05	0.00467074
GATA3	4.95355	0.00103283	0.0254402
APOD	4.93284	1.3547e-11	2.07336e-08
APOB	4.81662	5.35635e-05	0.00422209
FCGR1BP	4.80371	0.00287183	0.0457878
ADH1B	4.77104	0.000198205	0.00946894
H2BC8	4.75452	0.000102222	0.00611166
AREG	4.53519	1.65648e-08	1.04906e-05
RHCG	4.52021	4.82273e-06	0.000726018
BEGAIN	4.43332	4.13392e-09	3.61541e-06
ZACN	4.3882	1.83392e-06	0.000340221
CHRNA9	4.33529	0.000581719	0.0177178
P2RX5	4.29133	9.46123e-07	0.000206863
PYY2	4.15822	1.22856e-05	0.00142109
HTR7	4.09987	1.54547e-05	0.00169965
MAPK15	4.02327	0.000284892	0.0115275
GAL	4.01676	4.94553e-08	2.52304e-05
CIDEC	3.98646	1.79353e-06	0.000336123
NLRP9	3.96074	0.00237468	0.0408747
TBR1	3.90439	0.000179184	0.00889429
C6	3.8929	0.00155888	0.0314722
EXD1	3.8923	0.00220607	0.0391844
H4C8	3.88165	1.00276e-06	0.000214147
IGSF9B	3.86201	0.00263224	0.0433374
FAAH2	3.84675	0.00126968	0.0287178
OR10J7P	3.80468	0.00277977	0.0447051
NA	3.7984	0.00267557	0.0437775
TRIM31	3.77408	0.00277023	0.044664
H3C14	3.773	7.77927e-05	0.00516499
FCGR1A	3.69385	0.000210729	0.0099237
PDK4	3.64192	1.16681e-07	4.28591e-05
LHFPL4	3.6389	0.00297522	0.0467034
IHH	3.61075	0.00206251	0.0374686
PARM1	3.57497	1.93152e-05	0.00200419
ALOX15B	3.57225	7.11867e-05	0.00502749
CILP	3.53882	0.000153929	0.00802837
INSC	3.4938	3.19636e-07	8.76185e-05
DLX2	3.49264	0.000108424	0.00631882
DHDH	3.48977	0.000561531	0.0173631
AOC2	3.43815	7.24107e-07	0.000166237
GALR2	3.43403	0.000241547	0.0105347
BHLHA15	3.42594	2.64451e-05	0.00252963
IL1RL1	3.42562	9.80781e-09	7.116e-06
SLC9C1	3.42314	0.00114785	0.0269929
PPP2R2C	3.40577	0.00164228	0.0323975
STEAP4	3.40281	4.08945e-05	0.00346115
C7	3.39074	0.000347853	0.0129851
BMP2	3.38575	0.00127969	0.0287673
BEX2	3.34843	0.00174458	0.033589
TMEM233	3.34192	0.00136512	0.0294993
H2AC8	3.33061	0.00285027	0.0456504
CASKIN1	3.31498	0.00022185	0.0101609
ABCA12	3.31021	0.00204855	0.0373742
FOXD4L1	3.30192	0.000907152	0.0237671
OLAH	3.29759	1.7126e-06	0.000331318
CLEC18B	3.29044	7.81856e-06	0.00105585
EVA1CP2	3.1843	0.000260056	0.0108933
ZBTB16	3.09813	1.06535e-08	7.24673e-06
CCNO	3.01221	2.40095e-06	0.000428116
CRP	3.00374	0.000124465	0.0069481
ACSM5	2.96771	0.00104444	0.0256446
EFNA5	2.95558	0.00106063	0.0258227
PF4	2.94669	6.61224e-05	0.00487713
CD7	2.93799	8.09478e-08	3.78926e-05
PGAM1P7	2.91477	0.00124132	0.0282855
SLC6A15	2.91157	3.6674e-05	0.00326968
CD1D	2.90436	1.55799e-07	5.02002e-05
C3orf20	2.90009	0.000362541	0.0132387
PTGDR2	2.89848	4.4385e-05	0.00372226
CCL7	2.88749	0.000219915	0.0101227
H1-4	2.87816	0.00109054	0.0262135
H2BC4	2.8343	2.31105e-05	0.00230678
CHST2	2.82525	3.41597e-21	2.09126e-17
H2BC6	2.79494	0.00042363	0.0144081
IGSF3	2.78947	6.35969e-05	0.00476743
C1orf115	2.75412	8.20778e-05	0.00529314
TTC24	2.73469	0.00291852	0.0460759
HSPA6	2.73098	0.00251494	0.0424082
ACSM4	2.71583	0.00127509	0.0287673
B3GNT5	2.6904	1.73182e-06	0.000331318
RGS20	2.67887	7.4103e-06	0.00102329
MT1A	2.64688	1.58206e-05	0.00172191
ENDOU	2.63192	0.000582736	0.0177194
SRCIN1	2.62526	0.000379404	0.0134781
RCSD1	2.58758	0.000420846	0.0143666
ADGRE2	2.55932	6.73278e-05	0.00488752
PRKY	2.55225	0.00140209	0.0300125
RXFP1	2.54471	3.14365e-07	8.74793e-05
OVCH1	2.54411	0.000127748	0.0070669
NEFL	2.50837	0.00216219	0.0385168
BLID	2.50208	0.00242538	0.0414554
TIMP4	2.48498	2.7561e-07	8.03468e-05
CCDC88C	2.47646	0.0030889	0.0478035
GNRH2	2.47508	0.00322495	0.0489499
RFPL3	2.47003	0.00106353	0.0258371
CHRNA5	2.44956	0.00010374	0.00612633
GRK7	2.44619	8.19431e-05	0.00529314
MYF6	2.43733	0.00211986	0.0381326
ID1	2.40416	0.00146204	0.0305776
PLCH2	2.40083	0.000815846	0.0220027
UPK1A	2.3982	0.00206005	0.0374686
F12	2.39677	0.000324786	0.0124271
GPAT3	2.39592	0.000367264	0.0132779
H2BC18	2.39451	0.00149604	0.0309543
FABP5	2.3934	0.000163938	0.00839904
KYNU	2.39053	0.00137037	0.0295749
EPS8L1	2.38309	0.000105447	0.00618735
FKBP5	2.37608	1.33798e-09	1.36519e-06
DUSP10	2.36939	5.61488e-15	1.64277e-11
SYN2	2.36846	7.0892e-05	0.00502704
SLC22A1	2.36643	0.00107188	0.0259712
EPHB6	2.35748	4.93107e-05	0.00397211
VWA3A	2.35514	0.00107833	0.0260181
TBC1D29P	2.35435	0.00188907	0.0353994
FNDC7	2.34932	0.00322902	0.0489712
TBXAS1	2.34815	4.90905e-08	2.52304e-05
FSCN3	2.34452	0.00151137	0.0310749
FBXO41	2.3265	0.00024504	0.0105643
H2BC5	2.32549	1.07839e-05	0.00128608
CORIN	2.31292	0.000613297	0.0180799
GLUD2	2.3129	0.000944206	0.0242535
SLC35F2	2.30823	0.000103383	0.00612492
LMO3	2.29314	0.0016371	0.0323914
GCNA	2.29257	0.000320809	0.0123006
ENPP5	2.29072	0.000212084	0.00993659
PROZ	2.28706	0.00328917	0.0495098
SLC4A11	2.28501	4.98472e-05	0.00399779
CCND2	2.26573	0.000542957	0.0169781
INPP5D	2.25509	6.00517e-05	0.00457639
C2orf66	2.25343	0.000319335	0.0122954
IL12A	2.24811	0.000389478	0.0136332
SERPINE3	2.24349	0.00206423	0.0374686
CCDC68	2.23127	0.000114029	0.00646374
CYP26B1	2.21301	0.00135027	0.0293578
HMGB1P3	2.21257	0.000286962	0.0115325
ACP3	2.20757	0.00133247	0.0291163
CYP19A1	2.20519	1.50453e-07	5.02002e-05
RRH	2.20222	0.000938367	0.0242051
TFAP2C	2.1873	0.00217642	0.0387327
HPSE	2.16476	1.04032e-07	4.19659e-05
RGS17	2.15359	4.2828e-05	0.00360816
CD83	2.14451	0.000944116	0.0242535
IL16	2.14407	2.62271e-05	0.00252193
ITGA2B	2.1407	0.000120987	0.00679522
ELF2P1	2.13113	0.00178726	0.0342281
LYSMD2	2.13011	1.17642e-06	0.000248346
ATAD3C	2.11641	6.63354e-07	0.000158081
MT1X	2.11363	3.98109e-08	2.15049e-05
CRYBG1	2.10565	2.02034e-05	0.00206142
TRPM6	2.09997	0.00173364	0.0334455
ANGPTL4	2.096	5.72608e-07	0.000142115
ARHGEF26	2.08195	0.00048385	0.0156176
ICOSLG	2.07147	2.51474e-07	7.44932e-05
H2AW	2.06667	0.000888153	0.0233694
LRIT3	2.06327	0.000768551	0.0211305
TSSK5P	2.06143	0.00018398	0.0090347
GAS2	2.05951	4.51766e-05	0.00377143
H2BC21	2.05506	0.00041836	0.0143084
POM121L15P	2.04765	0.000258811	0.0108772
H2AC19	2.04638	0.000223202	0.0101973
SPNS2	2.04026	0.000260916	0.0108933
MCTP1	2.03633	4.73679e-05	0.00384937
CREG2	2.03407	0.000101952	0.00611166
RAB38	2.03118	0.000345749	0.0129329
NRCAM	2.03113	7.10337e-07	0.00016514
MARK2P9	2.02483	0.000836535	0.0223636
ARL9	2.00306	3.47128e-05	0.00310993
H2BC11	1.98535	0.000432806	0.0145122
C9orf131	1.98509	0.00267895	0.0437775
IQANK1	1.98252	0.0015611	0.0314722
FTCD	1.97	0.000926434	0.024002
TNK1	1.96714	0.0009811	0.0248671
H2AC6	1.96229	4.01216e-05	0.0034352
TET3	1.95499	0.0014518	0.0304728
NRROS	1.92995	0.00056483	0.0173631
ZNF296	1.92585	0.000291708	0.0116572
STX11	1.92531	0.000415681	0.0142699
AOX3P	1.91544	0.000379406	0.0134781
S1PR3	1.91232	2.06835e-05	0.00207808
FAM222A	1.91196	0.000367076	0.0132779
IGSF9	1.9075	0.000295526	0.0116723
PPP1R15A	1.89506	0.000271757	0.0112058
ARMC12	1.8807	8.9395e-07	0.000200223
SLC22A14	1.88053	0.000417516	0.0143061
ROS1	1.87502	0.00137591	0.0296248
PDE2A	1.86869	0.00282513	0.0453552
DOK3	1.86171	0.000434507	0.0145358
HES7	1.86159	6.16778e-05	0.00467074
MFSD2A	1.83138	0.00263038	0.0433374
TINCR	1.82987	0.00247253	0.0420857
KCTD14	1.82968	8.45909e-08	3.78926e-05
IRAK2	1.82646	0.00116519	0.0271258
POU5F1B	1.82203	0.00255887	0.0428407
KLRK1	1.81069	0.00175208	0.0336598
AMH	1.80001	0.00141459	0.0301747
TRIM14	1.78771	1.43446e-06	0.000292726
TMEM88	1.76851	0.00249343	0.0422583
IL1RL2	1.76829	1.00059e-11	1.67063e-08
CORT	1.75994	0.00155236	0.0313995
PTGER2	1.73335	6.72977e-05	0.00488752
EYS	1.73165	0.000842513	0.0224255
DUSP23	1.72348	5.42779e-05	0.00426012
CYP27B1	1.71138	5.70266e-05	0.00444674
CCDC62	1.70096	0.000285312	0.0115275
RETREG1	1.69768	0.000972465	0.024806
NKX3-1	1.6932	0.000801013	0.0217676
ICAM4	1.69139	0.00323207	0.048977
NOP56	1.68572	3.75761e-05	0.0033179
CMTM8	1.67315	8.38111e-05	0.00536333
S1PR1	1.65753	0.000431197	0.0145043
GLUL	1.64944	3.69292e-05	0.00327653
MYRF	1.63889	0.000360425	0.0132387
KCNJ14	1.63121	0.000111656	0.00639515
CPNE7	1.62985	0.00307615	0.0476764
MT1L	1.62569	0.000935872	0.0241747
SOX7	1.6079	0.00150002	0.0309543
CLUH	1.6049	8.85965e-06	0.00114927
GABRR2	1.59695	0.00196612	0.0364763
RPL13AP20	1.59582	0.00248311	0.0421876
CCDC78	1.59384	0.00198954	0.0367605
FBXW10B	1.5863	0.00299619	0.0469175
CLIC6	1.58052	0.000131943	0.00721211
PRR22	1.57901	1.44869e-05	0.00162236
TMEM171	1.57216	0.000192504	0.00935325
TAS2R5	1.55993	0.00274415	0.0444044
NPW	1.55913	0.00178035	0.0341314
MT1E	1.55666	0.00078852	0.0215185
CCDC112	1.55497	0.000294112	0.0116723
CES3	1.5544	0.000189993	0.00928037
TRNP1	1.55424	1.61251e-06	0.000318446
IGF2BP3	1.54431	0.00232538	0.0404043
MYC	1.54326	2.29316e-07	7.13832e-05
RAET1E	1.54138	0.00317063	0.0483744
CCDC86	1.53033	1.71787e-05	0.00183432
C9orf43	1.52519	0.00236943	0.040861
RRP15	1.52387	8.98978e-06	0.00114927
MTHFD2L	1.51589	0.00037125	0.0133465
HIP1R	1.51417	6.99644e-05	0.00498388
PTCHD4	1.51381	0.00059811	0.0179296
ANKRD29	1.50723	0.00317708	0.0483744
OVGP1	1.50392	0.00012645	0.00701625
AOX1	1.4997	3.7793e-11	5.33927e-08
MT1M	1.49851	2.85218e-05	0.00265904
TWNK	1.49699	2.80536e-06	0.000481526
FOSL1	1.49315	0.000600129	0.0179296
SLC22A13	1.48459	0.00111444	0.0265236
P2RY11	1.4755	1.23028e-05	0.00142109
TMTC1	1.46491	0.00063645	0.0186131
NPM1P27	1.4649	0.00303453	0.0472307
EDA2R	1.45162	6.16001e-06	0.000890825
NR1I3	1.44835	8.50136e-05	0.0053752
DNAJC6	1.43802	0.00129587	0.0288523
GADD45A	1.43483	0.00241058	0.0413378
NMNAT2	1.43441	6.54491e-06	0.000939092
RPS26P19	1.42603	0.00042298	0.0144081
PAQR5	1.42149	0.00198279	0.0367096
NOP16	1.42017	7.29436e-06	0.00101491
HIPK2	1.41314	1.015e-05	0.00124277
ZGLP1	1.39487	0.00120222	0.0276423
WDR43	1.39144	3.1554e-05	0.00285479
YDJC	1.3819	9.04681e-06	0.00114927
GUCA1B	1.36148	0.00153178	0.0312239
TMC2	1.35571	0.00179172	0.0342483
PRKX	1.34882	0.000801204	0.0217676
H4C14	1.34596	0.000362909	0.0132387
FAM221A	1.34567	0.00311144	0.0479205
PTPRU	1.33991	0.000433013	0.0145122
CHORDC1	1.32209	0.00014378	0.00762982
GPATCH4	1.31547	8.36163e-05	0.00536333
BYSL	1.31464	0.000203555	0.00963528
PRR7	1.30611	0.00138892	0.02987
KIF21A	1.29597	0.000760525	0.0209896
LYAR	1.29494	0.000158462	0.00817504
BRIX1	1.29419	2.82691e-05	0.00264893
MYO15B	1.29061	0.00168375	0.0327582
TRMT6	1.28538	0.000184923	0.00905679
POLR1C	1.28336	3.12513e-06	0.00052657
ESF1	1.28152	0.000807076	0.0218625
NOP58	1.27988	0.000300298	0.0117346
ULBP3	1.27896	0.00120256	0.0276423
RINL	1.2788	2.35983e-05	0.00231768
PM20D2	1.27341	0.000341412	0.0128555
SLC19A1	1.27316	0.000263211	0.0109369
EIF5AL1	1.27089	0.00144107	0.0304452
DDX21	1.26998	0.0010088	0.0251052
RRS1	1.26868	0.00012568	0.00699465
GPRIN1	1.26856	0.000608783	0.0180101
SNX32	1.26844	0.00157873	0.0316424
NEIL1	1.26564	2.96718e-05	0.00273313
IRS1	1.26098	1.65748e-07	5.24851e-05
FCER1G	1.26074	0.00237928	0.0409157
ITPRIPL1	1.25926	0.00160913	0.0320535
NAV2	1.25282	1.04018e-05	0.00125684
TRMT1	1.24789	0.000156192	0.00808061
PPAN-P2RY11	1.24712	8.09256e-05	0.00529314
CDKN2A	1.24259	0.000225756	0.0102103
MARS2	1.24157	0.000546766	0.0170491
ZNF600	1.23292	0.000168934	0.00852622
PPARGC1B	1.23056	0.000109408	0.00631882
NDUFAF4	1.22981	0.00051259	0.0162876
CLDN15	1.22168	8.98021e-05	0.00557198
CCDC13	1.21275	0.000238267	0.0104662
PPAT	1.21048	0.000113563	0.00645726
DLK2	1.21038	7.30343e-05	0.00502749
TNFRSF10B	1.20501	0.00100048	0.0251023
ASIC3	1.20369	0.000487504	0.0156534
CTSC	1.19688	1.315e-05	0.00150945
C10orf95	1.19198	0.00258989	0.0430914
H2BC12	1.18706	0.00277044	0.044664
CEBPZ	1.18616	0.000200286	0.00952967
NOPCHAP1	1.17975	0.000162245	0.00834676
PTRH2	1.17863	0.000231977	0.0102416
UPF3B	1.1695	0.000338533	0.0128461
AKAP1	1.16804	1.4976e-05	0.00166345
YJEFN3	1.16103	6.40779e-05	0.00478396
NMRAL2P	1.16025	0.00131777	0.0290193
TRIAP1	1.15081	0.000153658	0.00802837
GGT1	1.14779	0.00153065	0.0312239
CPT1B	1.13902	0.000354547	0.0131018
BCCIP	1.13892	0.000660397	0.0190406
MIX23	1.13566	0.000841899	0.0224255
NBPF25P	1.13214	0.00100346	0.0251052
TG	1.12728	0.000311438	0.0120672
MTCP1	1.11421	0.000351752	0.0130775
RPF2	1.11261	0.000778684	0.0213772
NUFIP1	1.11045	0.00038302	0.013502
ZNF485	1.11045	1.40945e-05	0.00159789
CARD14	1.10769	0.0016402	0.0323914
FAM24B	1.10575	0.00114127	0.026907
PDZK1	1.1057	0.00302871	0.047215
RPF1	1.10462	0.000982709	0.0248671
NOP2	1.1033	7.29167e-05	0.00502749
PLIN2	1.1024	0.00066692	0.0191087
RP1L1	1.10031	0.00305473	0.0473844
ZNF121	1.09691	0.000894903	0.0234953
TOMM34	1.09593	0.00126269	0.0286303
PER1	1.09588	0.000527079	0.0166329
AKR1C1	1.08682	0.000877869	0.0231651
RBM19	1.08605	9.32719e-06	0.00117331
TFAM	1.08397	0.000955178	0.0245011
PAK1IP1	1.08362	0.000651725	0.0188497
MRPL32	1.07203	2.43337e-05	0.0023772
UTP20	1.0709	0.000388079	0.013628
SDCBP2	1.07017	0.000413136	0.0142147
TRMT10C	1.06875	0.00195327	0.0363094
KCNMB3	1.06675	0.00094355	0.0242535
C3orf62	1.04963	3.20218e-06	0.000529831
NGDN	1.04952	0.00105867	0.0258227
ZBTB45P1	1.04932	0.00244129	0.0416326
GDAP1	1.0479	0.000686846	0.0194089
ZFP36L2	1.04455	0.0025745	0.0430239
EBPL	1.04403	0.000407726	0.0141288
SORD	1.04082	0.000601342	0.0179296
ARHGAP45	1.03873	0.000196468	0.00946894
FKBP4	1.03631	0.00282972	0.0453891
LRP5L	1.03513	0.00118503	0.0274454
DDIT3	1.03195	0.00105378	0.0257936
FXN	1.02505	0.000932729	0.0241275
BOP1	1.02294	0.000446116	0.0147628
ITPKC	1.02278	5.13377e-06	0.000760377
MDM2	1.0198	3.10068e-05	0.00281917
RPP40	1.01645	0.00047775	0.0154751
C19orf48	1.01622	0.000274539	0.0112298
EIF3J	1.01548	0.00332121	0.0497937
SPATA5L1	1.01438	0.002852	0.0456504
ZNF888	1.00727	0.00193994	0.0361347
KAT2A	1.00566	9.54075e-05	0.00584085
PUS1	1.00331	0.000270533	0.0112058
NBPF20	1.00193	0.000672497	0.0191849
RRP9	1.0018	0.000115063	0.00650228
ACSL1	1.00176	8.09972e-06	0.00107058
DKC1	0.999967	0.00028311	0.0115035
CYP3A5	0.999887	0.000215404	0.0100553
DDX27	0.997196	0.00010522	0.00618735
NCL	0.994171	0.000177728	0.00886998
TMEM38B	0.993181	0.00241312	0.0413426
ZNF692	0.989098	0.00232283	0.0404043
LIME1	0.988925	0.00302329	0.0471756
EEF1E1	0.986975	0.00115885	0.0270676
WDR75	0.986951	7.21857e-05	0.00502749
DNTTIP2	0.981125	0.00149804	0.0309543
PDCD2L	0.977936	0.000782697	0.0214233
SURF6	0.969334	0.0018891	0.0353994
NAA15	0.967408	0.00143622	0.0304452
TAP2	0.956259	0.00186573	0.0352168
PRXL2B	0.952364	0.000465811	0.0151686
TATDN2P2	0.950907	0.00222121	0.0393794
HLX	0.944363	0.000662392	0.0190442
PRMT3	0.943165	0.000255081	0.0108133
OGFR	0.9423	0.00107746	0.0260181
IFRD1	0.940625	0.00287701	0.0457878
NOC3L	0.93669	0.000731745	0.0204384
TMED6	0.933951	0.00252246	0.0424213
WDR74	0.932573	0.000154308	0.00802837
SLC5A6	0.928723	8.92254e-08	3.9017e-05
TRMT61A	0.92756	0.000586106	0.0177631
AHCTF1	0.924154	0.000413298	0.0142147
NOC2L	0.923784	0.00119963	0.0276423
FAM216A	0.922449	0.00271776	0.0441413
AADAT	0.920328	0.00262877	0.0433374
MRPL39	0.919666	0.000382581	0.013502
ASCC3	0.919155	0.000341869	0.0128555
STXBP6	0.917467	0.00310529	0.0479205
HSPA4L	0.913281	0.00235632	0.0407114
SLC25A19	0.911118	0.00232532	0.0404043
DCAF13	0.911097	0.0010593	0.0258227
DHX36	0.910061	0.00124011	0.0282855
THOC1	0.906638	0.000998021	0.0250748
EXOSC4	0.906405	0.000436322	0.01457
CAPN15	0.900669	0.000243322	0.0105397
MAIP1	0.895175	0.000924856	0.024002
UTP15	0.894691	0.000885111	0.0233227
STX3	0.893792	0.00247547	0.0420968
C1QBP	0.889793	0.00101406	0.0251678
SCRIB	0.888325	0.00169075	0.0328596
MDN1	0.888025	7.27468e-05	0.00502749
LDLRAD3	0.886954	8.51674e-05	0.0053752
NIFK	0.886789	0.00189041	0.0353994
ATP1B3	0.885251	0.00329863	0.0495361
MRPS22	0.881983	0.0010318	0.0254402
NOLC1	0.881774	0.000169447	0.00852622
HSPE1-MOB4	0.880883	0.00193107	0.0360428
C5orf63	0.875691	0.000994501	0.0250206
NFXL1	0.874643	0.000239377	0.0104676
C4orf48	0.872714	0.000223898	0.0102037
DHX34	0.871101	0.000869193	0.0230688
FKBP1B	0.866891	0.00317913	0.0483744
HSPD1	0.866285	0.00222423	0.0393927
URB2	0.865956	0.00162828	0.0323485
DUS3L	0.86502	8.95027e-05	0.00557198
ZNF276	0.864637	0.000167713	0.00852622
HSP90AB1	0.864377	0.00130607	0.0288655
RRP1	0.86077	0.000397625	0.013831
KIN	0.855824	0.00127369	0.0287673
TMEM177	0.853952	0.000958565	0.0245195
TMEM33	0.852931	0.00129691	0.0288523
PTGR1	0.851892	0.00172039	0.0333298
SNAI2	0.850448	0.00035427	0.0131018
TSEN2	0.84983	2.95065e-05	0.00273313
SPR	0.846465	0.000168822	0.00852622
DNAI4	0.846027	1.73452e-05	0.0018414
PNPT1	0.842277	0.00157717	0.0316424
ATXN7L2	0.839835	0.00153942	0.0313252
ABCF2	0.83981	0.00023121	0.0102416
GAPDHS	0.839471	0.00122724	0.028104
SLX9	0.838778	0.000650176	0.0188497
RPAP1	0.838066	0.00090853	0.0237693
TFAP4	0.831122	0.00200344	0.0369058
HSPE1	0.829675	0.00102752	0.0254332
C16orf91	0.827811	0.000475109	0.0154167
MRPS30	0.825275	0.00216191	0.0385168
TMEM69	0.823753	0.000845862	0.0224821
DHX37	0.821419	0.00030694	0.0119513
DHX33	0.820594	0.00022849	0.0102103
HSBP1L1	0.820507	0.00250984	0.0423882
WDR3	0.820246	0.00166548	0.0325754
UBXN8	0.819695	0.000149282	0.00783346
CCDC137	0.817033	0.003043	0.0472424
RAN	0.815565	0.00209173	0.0378117
TAF9	0.814936	0.00049878	0.0159315
NOB1	0.811066	0.000131091	0.00718692
GEMIN4	0.810759	8.98236e-06	0.00114927
GLYCTK	0.810378	0.000378474	0.0134781
RCL1	0.808516	0.00145743	0.0305212
RNF167	0.805617	0.000457318	0.0149984
MRTO4	0.804407	0.000598136	0.0179296
MRPL50	0.803185	0.00236447	0.0408138
NSUN2	0.802208	0.00287644	0.0457878
FAM133B	0.801807	0.00265921	0.0436452
ZC3H15	0.80067	0.0031614	0.0483046
REXO4	0.79939	0.00114028	0.026907
NOP14	0.797087	0.000195039	0.00942656
GPR89A	0.796798	9.48852e-06	0.00118548
MTG2	0.795191	0.00210605	0.0379584
PPP4R3A	0.78747	0.000598012	0.0179296
PHKA1	0.787328	0.00228913	0.0400783
DNAAF5	0.787039	0.00222134	0.0393794
RCC1	0.783473	0.000244963	0.0105643
NIP7	0.782474	0.00188983	0.0353994
RSL1D1	0.780284	0.000646974	0.0188193
TCERG1	0.773873	0.00193991	0.0361347
DDX31	0.773166	0.00151978	0.0311521
TACR2	0.7707	0.00201735	0.0369766
AP1G2	0.770627	0.00229831	0.0402007
NCBP2AS2	0.770626	0.00046198	0.0150974
KRI1	0.764678	0.000230511	0.0102416
SWSAP1	0.763678	0.000256296	0.0108133
GSPT1	0.762875	0.00285346	0.0456504
MRPL46	0.760536	0.00162749	0.0323485
TMEM209	0.75936	0.002675	0.0437775
LRPPRC	0.756368	0.0021114	0.0380176
SRPK1	0.755694	0.00240837	0.0413378
WDR12	0.754225	0.000595459	0.0179296
PPAN	0.75334	0.00122382	0.0280607
MIPOL1	0.751291	0.00130328	0.0288655
ZNF480	0.749941	0.000164176	0.00839904
SAAL1	0.745881	0.00232755	0.0404043
DNAAF2	0.745216	0.000443688	0.014709
TOP1MT	0.743073	0.000581073	0.0177178
EIF4A1	0.742445	0.00274315	0.0444044
TTC27	0.742021	0.00223031	0.0394244
PDCD11	0.741001	0.00129761	0.0288523
ZNF317	0.740831	0.00100727	0.0251052
ANKRD23	0.736072	0.000646612	0.0188193
KLHL18	0.733584	0.000575012	0.0176011
CCT3	0.731644	0.00317155	0.0483744
MTERF3	0.730117	0.00244138	0.0416326
PYURF	0.729788	0.000412981	0.0142147
PIGY	0.729788	0.000412981	0.0142147
SPIN3	0.728852	0.000675128	0.0191849
DHODH	0.727817	0.00125763	0.0285861
HNRNPM	0.725529	0.00127682	0.0287673
C12orf29	0.723884	0.00199726	0.0368661
PPIL1	0.72297	0.000985939	0.0248671
RCE1	0.722658	0.000832372	0.0223479
UTP14A	0.721842	0.000976277	0.0248342
TAMM41	0.715626	4.55255e-05	0.00378336
LETM1	0.712572	0.000579121	0.0176974
AUP1	0.71257	0.00303095	0.047215
ABITRAM	0.711941	5.71399e-05	0.00444674
PES1	0.703561	0.00154187	0.0313252
POLR1B	0.700349	0.000273342	0.0112058
TBRG4	0.700155	0.0014561	0.0305212
WHAMM	0.698003	0.00142634	0.0303899
GLMN	0.697955	0.00172568	0.033359
MOSMO	0.695541	0.00129676	0.0288523
TUT7	0.694766	0.00126642	0.0286796
FLAD1	0.693524	0.000834233	0.0223479
TRABD	0.692537	0.000838773	0.0223909
DNAJC11	0.692198	0.000216084	0.0100553
ECHDC1	0.688533	0.00169482	0.0329039
DDX56	0.688065	0.00227136	0.0398813
PPA1	0.685965	0.000607777	0.0180101
MRPS2	0.683844	0.002634	0.0433374
IFNGR1	0.682796	0.00019364	0.00938363
LYPLA2	0.677304	0.000402262	0.0139659
RBM28	0.671125	0.00264132	0.0433904
PGS1	0.665901	0.000451898	0.0149005
AATF	0.664275	0.00204245	0.037325
PSTK	0.658935	0.00154467	0.0313264
PPP2R2A	0.658439	0.00321015	0.0487655
TXNL4B	0.658154	0.0014734	0.0306807
TTPAL	0.655695	0.000169167	0.00852622
BRCC3	0.65361	0.00187834	0.0353733
ZBTB9	0.648631	0.00242647	0.0414554
ZNF354A	0.643195	0.000218137	0.0100915
DIMT1	0.642738	0.00165776	0.0325392
GCFC2	0.642218	0.00291678	0.0460759
MRPS5	0.640982	0.00268992	0.0439139
THADA	0.6395	0.000453624	0.0149306
IP6K2	0.635225	0.000146667	0.0077183
MRPS17	0.633355	0.00257905	0.0430608
HEATR1	0.632122	0.000426005	0.0144621
NXF1	0.629386	0.00149987	0.0309543
NOC4L	0.627636	0.00117673	0.0273116
MTRF1	0.625249	0.00140428	0.0300204
WRN	0.621184	0.00215039	0.0384933
CLPX	0.619268	0.00231701	0.040374
EXD2	0.618482	0.00172226	0.0333309
PFAS	0.618145	0.00301449	0.0470784
SRRM2	0.61472	0.00179391	0.0342483
ACTR5	0.613474	0.00242051	0.0414307
SCO1	0.612093	0.00039051	0.0136352
UQCC1	0.606993	0.00214479	0.0384679
ARMC8	0.603181	0.000242058	0.0105347
CDC123	0.60197	0.00109187	0.0262135
PALB2	0.591087	0.00168175	0.032754
NSMF	0.588809	0.000228098	0.0102103
ZNF57	0.58808	0.00315278	0.0483046
NOL10	0.587902	0.00163275	0.0323485
ALKBH2	0.586966	0.00176004	0.0337773
NPTN	-0.590157	0.000329051	0.0125642
FBXL5	-0.591201	0.00167757	0.0327072
TANC1	-0.592394	0.00313941	0.0481691
RARS2	-0.595915	0.0020112	0.036944
DCK	-0.598756	1.02541e-05	0.0012472
CHID1	-0.600797	0.000504506	0.0160585
ZBTB18	-0.600896	0.000486602	0.0156534
PPARA	-0.603518	0.00237308	0.0408747
TRMT2B	-0.604315	0.00103326	0.0254402
SLC20A2	-0.604361	0.000564849	0.0173631
PIGK	-0.608225	8.97434e-05	0.00557198
FNBP1	-0.608811	0.001561	0.0314722
TUSC1	-0.609716	0.000378663	0.0134781
ZNF275	-0.611588	1.92716e-05	0.00200419
FAM168A	-0.611634	0.00227653	0.0398997
DOP1B	-0.615136	0.00270595	0.0440972
TSPAN4	-0.616259	0.00287494	0.0457878
MAN2A1	-0.616526	0.00260332	0.0431912
TXNDC5	-0.618027	1.00738e-08	7.116e-06
ORMDL3	-0.621427	1.21008e-06	0.000252549
RNF11	-0.626665	0.00112953	0.0267332
FAM174A	-0.627305	0.000248018	0.0106677
DENND5A	-0.627998	0.000489821	0.0156999
SLC25A11	-0.62882	0.00100594	0.0251052
JAZF1	-0.630427	0.00313359	0.0481603
OAT	-0.630432	0.00217854	0.0387328
TNFAIP1	-0.63118	3.26336e-06	0.000535133
HABP4	-0.632437	1.96277e-05	0.00201387
HMGN2	-0.636977	0.00226395	0.0398813
CIRBP	-0.638872	0.00157988	0.0316424
HMGCR	-0.639793	0.00144551	0.0304452
CBX5	-0.641262	0.000292603	0.0116572
GNS	-0.641332	0.000341696	0.0128555
SLC39A10	-0.642363	0.00300721	0.0470167
MXRA7	-0.642528	0.00304226	0.0472424
DAP	-0.644564	0.00122023	0.0280134
CNPY3	-0.645924	0.000361685	0.0132387
PJA2	-0.646806	0.00132629	0.0291023
RWDD2A	-0.647424	0.00132055	0.0290457
TMED3	-0.6491	0.000520913	0.0165235
FEM1B	-0.661254	0.00297445	0.0467034
CD59	-0.66406	0.00271828	0.0441413
RRM1	-0.66632	4.02139e-05	0.0034352
GPAA1	-0.6686	0.000980584	0.0248671
WDFY1	-0.669185	0.00288803	0.0458073
SEC23A	-0.671252	0.000130694	0.00718661
IGIP	-0.674755	0.00139069	0.0298729
STMP1	-0.681295	0.00129499	0.0288523
PEA15	-0.682347	0.000101181	0.00611166
SQLE	-0.682901	0.000297548	0.0116903
BCAT1	-0.683569	0.000985387	0.0248671
IFT22	-0.683626	0.00251688	0.0424082
PIGS	-0.68405	0.00251061	0.0423882
PLOD1	-0.684544	0.00174724	0.0336019
SHMT2	-0.690575	0.00123131	0.0281621
SIAH2	-0.692321	0.000206943	0.00977048
TIAM2	-0.693394	0.000363897	0.0132387
NUCB1	-0.695734	0.00158482	0.0317067
INPP5A	-0.697789	0.00191509	0.0358172
TRPT1	-0.699871	0.00111421	0.0265236
KIAA0232	-0.70228	0.000295126	0.0116723
DBNL	-0.712163	0.00294838	0.046401
RNF41	-0.712587	0.000285582	0.0115275
FAP	-0.717156	0.00179279	0.0342483
PTPRF	-0.721467	0.00324235	0.0490193
CKAP4	-0.721524	4.42384e-06	0.000677068
IFFO2	-0.72236	0.000134652	0.00727358
PLPPR2	-0.722365	0.000877004	0.0231651
LRRC43	-0.724063	0.00165389	0.0325218
MAP3K20	-0.725841	7.22582e-05	0.00502749
USP11	-0.726776	9.05354e-05	0.00559856
CDKN2D	-0.726922	0.00215528	0.0384989
NSD2	-0.727117	0.00174474	0.033589
CFAP20DC	-0.728015	0.00290046	0.0459223
ITM2B	-0.728481	0.00260575	0.0431924
LPGAT1	-0.728877	0.000565344	0.0173631
P4HA2	-0.731157	0.000910846	0.023796
PPP1R3F	-0.733114	0.00112342	0.0266917
IQCJ-SCHIP1	-0.735685	0.00311538	0.0479205
MYL12A	-0.736662	0.0015021	0.0309625
TTC13	-0.738702	8.43451e-05	0.0053752
SLC1A5	-0.741686	0.0010264	0.0254332
SSH1	-0.742646	0.00060855	0.0180101
FKBP10	-0.750631	2.73447e-05	0.00260214
HAGH	-0.753602	0.000140577	0.00754924
NMT2	-0.758779	1.15351e-05	0.0013668
LGMN	-0.762357	0.00192288	0.0359264
ATP9A	-0.762692	0.00147268	0.0306807
HEATR5A	-0.764562	0.00128635	0.0288462
LIMK2	-0.765542	2.04009e-05	0.00207007
GPR155	-0.76849	0.000487518	0.0156534
CALU	-0.769338	0.000464245	0.0151444
SLC38A10	-0.771642	0.000758272	0.0209735
TTC3	-0.772633	0.000459862	0.015055
SH3BP5	-0.773475	0.00111301	0.0265236
DENND1B	-0.774516	0.000117923	0.00664345
ACTN1	-0.774838	0.00038971	0.0136332
NR3C1	-0.775034	0.00139553	0.0299419
SUSD6	-0.781493	0.000608967	0.0180101
GNE	-0.782867	0.00180406	0.0344064
NRIP3	-0.786279	0.000249651	0.010691
ITGB1P1	-0.786955	0.000227288	0.0102103
FAM114A1	-0.787468	0.000380789	0.0135011
CLSTN1	-0.789552	8.31926e-07	0.000188632
PHF20	-0.789781	0.000377229	0.0134781
C11orf24	-0.796307	0.000102764	0.00611166
LINC00674	-0.799264	0.0016709	0.0326465
BACE2	-0.799654	0.000922232	0.0239911
PHKB	-0.799717	0.00275924	0.04457
CASK	-0.801594	0.000256237	0.0108133
HMGCS1	-0.80242	0.00252163	0.0424213
PIP4K2A	-0.802844	0.0020546	0.0374354
FAM126A	-0.804307	0.00203174	0.0372033
LRP12	-0.80729	0.00159779	0.0319315
DIPK1A	-0.808414	7.00121e-05	0.00498388
NFE2L1	-0.808507	5.9795e-05	0.00457581
ANKRD13A	-0.808845	3.87215e-08	2.15049e-05
TRIM2	-0.809562	0.00252458	0.0424213
JUND	-0.809609	0.00143116	0.0304221
ZNF699	-0.814456	0.00146905	0.0306598
C18orf32	-0.815158	0.00200644	0.0369242
SOCS5	-0.819876	0.000522988	0.0165322
DAG1	-0.82115	0.00107948	0.0260181
ARSG	-0.830439	0.000251719	0.0107513
METRNL	-0.830903	1.58446e-05	0.00172191
PLS3	-0.832282	0.0008751	0.0231586
CD99	-0.832845	0.00115871	0.0270676
TCTN2	-0.842327	0.000286665	0.0115325
RAB23	-0.842612	0.00143728	0.0304452
SH3RF1	-0.843212	0.000262748	0.0109369
PAM	-0.847158	2.13789e-06	0.000386913
GMCL1	-0.850151	4.07479e-05	0.00346115
CACNA2D1	-0.851419	0.00172734	0.033359
B4GALT1	-0.851686	0.00163983	0.0323914
CREB3L1	-0.86147	0.00103473	0.0254402
PGRMC2	-0.864065	0.00187329	0.0353233
ZNF784	-0.864786	0.00163183	0.0323485
EBF3	-0.865533	0.00253017	0.0424762
RHNO1	-0.869424	0.000763974	0.0210362
MYH9	-0.869881	0.00136458	0.0294993
PSD3	-0.871041	0.00152337	0.0311572
SNX25	-0.877103	0.00163148	0.0323485
P3H1	-0.880695	0.0001004	0.00608563
TWSG1	-0.885808	0.00109004	0.0262135
SELENOM	-0.887395	7.30883e-05	0.00502749
SH2D4A	-0.88882	0.000231541	0.0102416
MTHFD1L	-0.894727	3.11068e-07	8.74793e-05
TSHZ3	-0.897405	0.000552369	0.0171856
JMJD8	-0.898665	0.000144155	0.00762982
SIPA1L1	-0.899448	0.000613218	0.0180799
WWP2	-0.902269	0.000198447	0.00946894
P4HA1	-0.903553	8.11775e-05	0.00529314
TMEM17	-0.904273	0.00083473	0.0223479
FOXP1	-0.905965	0.00201154	0.036944
FARP1	-0.906254	3.28592e-07	8.79723e-05
EXT1	-0.908674	3.72154e-06	0.000604804
FCHSD2	-0.910767	0.000813722	0.0219777
BHLHE41	-0.914004	4.87465e-05	0.00394396
SYNC	-0.915098	0.000654996	0.0189145
AARS1	-0.915538	0.00208962	0.0378108
GNPTAB	-0.917161	0.000260974	0.0108933
GPCPD1	-0.92315	0.000383895	0.0135069
PHTF2	-0.928962	2.94911e-07	8.46303e-05
MAGIX	-0.929771	0.00151739	0.0311378
ST3GAL3	-0.932879	3.96085e-05	0.00341526
ITGB1	-0.9345	3.08311e-08	1.76952e-05
B4GALT4	-0.936357	1.96366e-10	2.4043e-07
AGT	-0.940605	0.00186373	0.0352153
PCK2	-0.950921	0.00214326	0.0384679
MDP1	-0.953688	0.000102453	0.00611166
ITPR2	-0.954258	0.00160527	0.032018
FUT11	-0.956071	0.000598718	0.0179296
SLC44A2	-0.959424	0.00129158	0.0288523
SIRPA	-0.969584	0.00203532	0.0372317
FLNB	-0.973644	3.10886e-06	0.00052657
C12orf75	-0.977868	9.6527e-05	0.00588975
LARGE1	-0.982147	8.17146e-05	0.00529314
FHL2	-0.996417	6.64392e-07	0.000158081
LPCAT2	-0.997342	0.00037681	0.0134781
NAGA	-1.00818	0.000895499	0.0234953
EN1	-1.01108	0.000143713	0.00762982
MMP24	-1.01669	0.00234295	0.0406332
P3H4	-1.02624	1.57536e-06	0.000317946
GJA1	-1.02636	0.000543565	0.0169781
CLIC4	-1.03062	9.7839e-05	0.00595004
CERCAM	-1.0376	0.00207426	0.0375699
RAD51	-1.0376	0.00234904	0.040662
EFR3B	-1.0413	0.000168555	0.00852622
RPL39L	-1.04158	0.000647598	0.0188193
CUX1	-1.04892	0.000529653	0.0166854
CCIN	-1.0492	0.000651648	0.0188497
DAB2	-1.05467	1.21249e-07	4.35496e-05
SPIN4	-1.05636	0.000429506	0.0145043
CNN3	-1.05916	0.00154704	0.0313264
AGA	-1.06774	0.00206459	0.0374686
FKBP9	-1.06886	0.000440361	0.0146516
EPDR1	-1.07011	3.87055e-07	0.000100122
NCAPG2	-1.07132	0.00317623	0.0483744
CNTNAP1	-1.08007	0.000226506	0.0102103
KIAA1549L	-1.08063	0.000228325	0.0102103
INSIG1	-1.08492	0.000605837	0.0180101
PLA2G4A	-1.0994	0.00160561	0.032018
EFEMP2	-1.10761	0.00103466	0.0254402
TRPA1	-1.10908	0.000448469	0.014814
ATP8B1	-1.11358	0.000381596	0.013502
CHSY1	-1.11856	5.95699e-09	4.55859e-06
ITGAV	-1.12133	0.000124034	0.00694515
JCAD	-1.12499	0.00329149	0.0495098
FSTL1	-1.12989	0.000297891	0.0116903
RFLNB	-1.1308	0.0011447	0.0269533
LDB2	-1.14465	0.000820737	0.0220773
P3H3	-1.15855	0.000534754	0.0168173
CIART	-1.16404	0.00227057	0.0398813
CHSY3	-1.16499	0.00293039	0.0461574
BBOF1	-1.16769	0.000521972	0.0165285
ZNF281	-1.18041	9.37224e-08	4.00304e-05
DOK5	-1.1808	2.43577e-07	7.33367e-05
GRAMD1B	-1.18312	0.00112791	0.0267293
THY1	-1.18852	0.00106153	0.0258227
PSAT1	-1.19354	6.2763e-05	0.0047242
ADAMTSL1	-1.1938	0.000800927	0.0217676
PDE1C	-1.19728	1.7006e-05	0.00182651
ASNS	-1.20101	6.93377e-05	0.00497444
PTK7	-1.20161	0.0018258	0.034713
SH3PXD2A	-1.20327	0.00118889	0.0274656
C14orf28	-1.21804	7.75928e-05	0.00516499
DACT3	-1.22933	0.00299391	0.0469175
NOX5	-1.23181	0.000646494	0.0188193
CABLES1	-1.23419	1.91185e-05	0.00200419
CMIP	-1.23444	7.74331e-08	3.74246e-05
ARNTL2	-1.23547	1.09679e-07	4.19659e-05
ITGA4	-1.23602	0.00200161	0.0369058
DRAM1	-1.242	0.00315584	0.0483046
KCTD20	-1.24221	1.94893e-05	0.0020109
LOX	-1.25131	0.000220828	0.0101393
AFAP1	-1.25688	2.62035e-06	0.000458336
SGCD	-1.26763	0.00288441	0.0458073
PRSS12	-1.27865	0.00183281	0.0348102
SCN1B	-1.28376	0.0010713	0.0259712
SERAC1	-1.28551	0.00269519	0.0439608
FGD5	-1.30571	0.000358691	0.0132284
SOCS1	-1.31339	0.00328876	0.0495098
MDK	-1.32157	0.000616283	0.0181389
VWA8	-1.32245	0.000135981	0.00732385
SOX9	-1.32488	0.000686909	0.0194089
CALD1	-1.3286	0.000757975	0.0209735
SLC25A4	-1.32955	1.67804e-05	0.00181288
FGF1	-1.33166	0.000983807	0.0248671
SCARA3	-1.33538	0.00227675	0.0398997
SMCO4	-1.33825	0.00134261	0.0292508
GRIA3	-1.34029	0.00135494	0.0294148
NRP2	-1.3456	0.000455459	0.0149642
ENO2	-1.34787	0.00196622	0.0364763
SLC1A4	-1.35308	4.4874e-07	0.000114466
CCDC110	-1.35442	0.00182562	0.034713
CD68	-1.35932	1.59575e-06	0.000318446
NXPH4	-1.35974	0.00324029	0.0490193
IFI30	-1.36006	0.00154644	0.0313264
TEF	-1.36322	0.000987047	0.0248671
MAP3K7CL	-1.36829	5.79739e-10	6.65468e-07
OSBPL8	-1.38416	2.48766e-06	0.000439312
C17orf107	-1.38437	0.00140572	0.0300204
STK38L	-1.39129	0.00025312	0.0107861
VCAN	-1.39919	0.000182362	0.00902767
MBOAT2	-1.40015	1.5035e-05	0.00166345
SDC1	-1.40431	0.000780206	0.021387
C1QTNF1	-1.40716	0.00146345	0.0305776
FBN1	-1.40875	0.00290424	0.0459425
NTRK1	-1.41243	0.000698415	0.0196734
ADM2	-1.42458	8.21379e-05	0.00529314
SLC6A9	-1.42461	7.78995e-05	0.00516499
RAB4B-EGLN2	-1.42886	0.00226873	0.0398813
ABI3BP	-1.43024	0.000299669	0.0117346
PHGDH	-1.43173	0.00107563	0.0260181
JAM2	-1.43923	0.000242972	0.0105397
BAMBI	-1.44725	0.000255746	0.0108133
C9orf50	-1.45031	9.47394e-05	0.00581934
CSRP1	-1.45728	0.000102826	0.00611166
ADAMTS12	-1.46625	0.00184948	0.0350541
PLAT	-1.47089	0.000663331	0.0190442
ALDOC	-1.4776	0.00318672	0.0484498
NTF3	-1.48122	3.83309e-05	0.00333642
VLDLR	-1.48226	0.00118858	0.0274656
COLEC10	-1.4898	0.00181184	0.0345189
ALDH1B1	-1.49378	0.000183357	0.0090347
ECM1	-1.49424	0.000238775	0.0104662
CDH2	-1.50701	1.37539e-05	0.00156896
FST	-1.50823	1.43317e-05	0.00161482
PIPOX	-1.51202	0.000624736	0.0183289
KIAA1755	-1.51629	0.000362001	0.0132387
KCNJ12	-1.5268	0.00213076	0.0382911
BGN	-1.52716	0.00231305	0.0403648
MSC	-1.53071	0.000216809	0.0100553
GPC6	-1.53123	0.00214971	0.0384933
DIAPH3	-1.53265	0.00119657	0.0276084
THSD4	-1.53658	0.000155813	0.00808061
CGNL1	-1.53801	0.000442862	0.0147081
PDE4C	-1.54916	0.00140006	0.0300041
ADAM19	-1.55632	0.000218983	0.0101051
MANBA	-1.55853	1.21016e-10	1.58756e-07
KRT23	-1.56085	0.00149455	0.0309543
NUAK1	-1.56217	4.60671e-05	0.00381112
CCDC85C	-1.56745	0.000364738	0.0132387
MICAL2	-1.57088	1.46894e-07	4.99602e-05
ARID5A	-1.57512	9.80805e-06	0.00120896
LOXL2	-1.58402	1.15529e-07	4.28591e-05
RTKN2	-1.61206	0.000563577	0.0173631
TPM1	-1.61639	3.86133e-05	0.00334515
LSAMP	-1.62729	0.00316124	0.0483046
CIT	-1.62798	0.000309868	0.0120318
TEK	-1.62922	0.000570022	0.0174775
APOLD1	-1.63659	0.000331147	0.0126179
TGFBR1	-1.64284	7.55268e-06	0.00103517
DBP	-1.65225	0.00128992	0.0288523
COL24A1	-1.65862	0.00224668	0.0396673
PCOLCE2	-1.66167	0.000225317	0.0102103
RCAN1	-1.66239	0.000231753	0.0102416
PER3	-1.66637	2.60559e-05	0.00251865
SAMD3	-1.67105	0.000281364	0.0114834
RGS3	-1.67139	1.07829e-07	4.19659e-05
FNIP2	-1.67834	7.54314e-05	0.00511208
BCL7A	-1.6858	7.5039e-05	0.00511208
FZD7	-1.68884	1.05434e-07	4.19659e-05
TENT5A	-1.69002	1.53528e-07	5.02002e-05
LFNG	-1.69553	0.00271033	0.0441058
AMZ1	-1.70413	0.00292717	0.0461463
ADGRB2	-1.7056	3.79995e-05	0.00333617
CLU	-1.71891	0.000733361	0.0204384
TMDD1	-1.72147	0.000143934	0.00762982
SIGLEC15	-1.72293	0.000536854	0.0168545
LIMCH1	-1.73567	0.000742645	0.0206033
SORBS2	-1.73848	0.00297275	0.0467034
HUNK	-1.74082	0.00198531	0.0367192
CCN2	-1.74677	0.00137567	0.0296248
ITGA7	-1.74882	0.00028818	0.0115561
MYLK	-1.76447	0.00170559	0.033078
TMEM200A	-1.79159	9.64749e-06	0.0011972
HMMR	-1.79854	0.00299653	0.0469175
TIMP3	-1.8057	0.000272693	0.0112058
LGR4	-1.81408	5.53981e-08	2.74984e-05
GATA6	-1.81439	5.94389e-05	0.00457581
SYNM	-1.84219	1.30507e-07	4.52245e-05
ACSBG2	-1.84253	0.00277235	0.044664
KLF17	-1.85094	0.00144908	0.0304506
POSTN	-1.85422	0.000761137	0.0209896
ARHGAP28	-1.87377	0.00018356	0.0090347
CCDC81	-1.87969	0.00148379	0.0308273
KRTAP1-5	-1.88203	0.00304129	0.0472424
FRY	-1.8929	3.15634e-06	0.000526994
FRMD5	-1.91703	7.30854e-05	0.00502749
SULF1	-1.9232	0.00109372	0.0262237
THBS2	-1.93125	0.0011547	0.0270676
SUPT20HL1	-1.93776	0.000191861	0.00934672
MOXD1	-1.96566	4.83123e-07	0.000121548
MMP23B	-1.97486	0.00136526	0.0294993
FCN3	-1.97774	0.000176129	0.00881412
SPC25	-1.98066	0.00100439	0.0251052
ADAM12	-1.99428	6.71367e-07	0.000158081
DPYSL3	-2.00073	0.000175111	0.00878713
CSGALNACT1	-2.00411	3.77356e-06	0.000604804
MYOM1	-2.00652	6.85399e-05	0.00494244
AKAP6	-2.01605	0.00259619	0.0431203
GXYLT2	-2.03937	0.00147759	0.0307332
HMGN1P13	-2.04722	0.0031378	0.0481691
NDNF	-2.07182	0.00157104	0.0316031
TM4SF1	-2.10207	0.00133327	0.0291163
C1QTNF3	-2.11817	0.00254128	0.042585
BST1	-2.13537	4.1282e-06	0.000648022
CHAC1	-2.15202	1.87781e-08	1.1496e-05
MASP1	-2.15665	0.00157052	0.0316031
CDC25C	-2.16422	0.00198214	0.0367096
BPI	-2.16647	0.000178545	0.0088866
UBE2C	-2.16811	0.0029202	0.0460759
SLC5A12	-2.17878	7.78257e-05	0.00516499
PIK3AP1	-2.17966	0.00126156	0.0286303
SLC4A4	-2.18165	3.75915e-07	9.86293e-05
CACNA1I	-2.2239	0.00111238	0.0265236
ERG	-2.23301	2.32424e-08	1.377e-05
GRIP2	-2.23336	0.00167492	0.0326904
CCL5	-2.24294	0.000392987	0.0136956
RGS16	-2.24668	2.07061e-05	0.00207808
TNFRSF8	-2.25776	0.00143014	0.0304221
LYPD1	-2.2598	2.58329e-05	0.0025103
LZTS1	-2.26108	0.000427439	0.014484
NEK7	-2.26978	4.0712e-09	3.61541e-06
NTM	-2.27575	4.43592e-14	1.01838e-10
SHROOM2	-2.28044	0.00115624	0.0270676
CKAP2L	-2.28514	0.000808896	0.0218795
PDLIM3	-2.30004	0.000722407	0.0202561
SFRP1	-2.31573	0.000600332	0.0179296
LUM	-2.33718	0.000731102	0.0204384
PLCH1	-2.33777	0.000821016	0.0220773
FGFR2	-2.33823	6.70416e-06	0.000954485
TMEM71	-2.34604	0.00095756	0.0245195
DACT1	-2.35675	4.64976e-05	0.00381239
HSPB7	-2.35859	0.000292233	0.0116572
SGCG	-2.37198	5.95944e-05	0.00457581
CACNB4	-2.39236	8.14169e-05	0.00529314
GDF10	-2.39387	0.00130357	0.0288655
ADGRD1	-2.40824	0.00152622	0.0311796
E2F8	-2.41556	0.000926572	0.024002
PDE10A	-2.462	8.12018e-05	0.00529314
SHOX	-2.47732	0.0023467	0.0406599
ZNF365	-2.48268	1.03866e-07	4.19659e-05
CPXM2	-2.52112	0.00132941	0.0291163
TP63	-2.53069	0.00152342	0.0311572
SYNDIG1	-2.53325	0.000370983	0.0133465
UNC13A	-2.53816	0.001663	0.0325615
LCTL	-2.55947	0.000109167	0.00631882
DES	-2.56335	0.00204921	0.0373742
MYCT1	-2.58822	7.67662e-05	0.00516499
OXTR	-2.60021	0.000501245	0.0159824
PCDH1	-2.60552	0.00116532	0.0271258
HMGN2P6	-2.60605	0.00333473	0.0499557
THEMIS	-2.61773	0.00109597	0.0262432
C3orf80	-2.63297	1.38005e-06	0.000284787
C11orf87	-2.6357	0.00266771	0.0437457
PIK3R5	-2.64795	0.00244757	0.0416996
SP6	-2.67663	0.00042998	0.0145043
SLC22A3	-2.68578	0.000145501	0.00767896
KRT19	-2.69115	2.14881e-06	0.000386913
SYNPO2L	-2.70172	7.68585e-06	0.00104562
AMIGO2	-2.7127	0.000133833	0.00727212
B4GALNT3	-2.71652	0.000553328	0.0171856
CHST6	-2.7217	7.89581e-06	0.0010585
IGFBPL1	-2.75333	1.17239e-05	0.00138027
TRH	-2.76861	0.00300799	0.0470167
EPHA5	-2.78016	0.00309373	0.0478278
GAP43	-2.7901	2.35033e-07	7.19436e-05
KRT16	-2.8095	0.000975981	0.0248342
PTPRB	-2.84726	1.59946e-08	1.04906e-05
SCRG1	-2.93199	6.85986e-06	0.00096914
LRRN3	-3.01951	2.97629e-05	0.00273313
PLXDC1	-3.02239	6.86226e-05	0.00494244
GALNT12	-3.0231	9.89317e-07	0.000213762
PCSK2	-3.02746	7.54291e-05	0.00511208
ADRA1D	-3.03434	0.000236364	0.0104102
CDH1	-3.07764	1.21034e-05	0.00141587
LIPG	-3.09818	6.26125e-15	1.64277e-11
LRRC15	-3.09974	1.84335e-05	0.00194569
GALNT16	-3.12309	9.07352e-06	0.00114927
P2RY6	-3.20429	6.85586e-10	7.40675e-07
CDH6	-3.24626	4.22101e-06	0.000651454
HAPLN1	-3.2821	0.000921591	0.0239911
TGM5	-3.34589	1.77666e-06	0.000336123
FNDC5	-3.37243	3.30507e-07	8.79723e-05
NTN1	-3.38756	5.05444e-05	0.00401861
NPAS4	-3.4637	0.000563808	0.0173631
SLC14A1	-3.63782	5.60862e-06	0.000817524
MEST	-3.65568	5.04313e-06	0.000753026
FNDC1	-3.69077	3.89104e-06	0.000616059
SFRP4	-3.73892	2.70751e-06	0.000469115
SHISA3	-3.79574	5.57757e-09	4.45381e-06
ELF3	-3.79788	5.20761e-06	0.000765143
IL4I1	-3.90367	8.37333e-08	3.78926e-05
PI16	-4.00889	4.63186e-05	0.00381239
PLN	-4.06532	6.44556e-05	0.00479268
P2RX1	-4.11254	9.06418e-07	0.000200569
WNT2	-4.25532	0.000296614	0.0116902
KRT38	-4.25592	0.00037134	0.0133465
KRT32	-4.31495	0.000226013	0.0102103
OPCML	-4.43765	9.12394e-17	3.3514e-13
MYOCD	-4.46004	3.12276e-09	3.01856e-06
MMP8	-4.4633	8.59655e-05	0.00540699
MYOC	-4.47486	0.000130491	0.00718661
CRABP1	-4.49095	0.00166119	0.0325607
CHRDL2	-4.50106	1.94222e-06	0.000356707
HAS3	-4.59787	1.94203e-12	3.56673e-09
KRT9	-4.63414	0.000211377	0.00992876
IGFBP5	-4.7007	4.29098e-13	8.75646e-10
MROH2A	-5.05151	0.000786184	0.0214867
UBE2QL1	-5.29675	4.62009e-09	3.85694e-06
TCIM	-5.31987	3.81463e-05	0.00333617
PIK3R6	-5.60194	8.51243e-05	0.0053752
RGS7BP	-6.7868	4.54103e-06	0.000689261
MFSD6L	-6.79685	0.00256519	0.0429074
